# Supplementary material for: Prevalence of Use and Knowledge about Tobacco Products and Their Harmful Effects among University Students in Southern Croatia
Source: Healthcare (Basel). 2023 Mar 6;11(5):771. doi: 10.3390/healthcare11050771 (PMC10001000; doi:10.3390/healthcare11050771)
Supplement: Supplementary file 1 [file healthcare-11-00771-s001.zip]

Archive with 1 entries (1 files):
- healthcare-2074913-supplementary.pdf
